# Supplementary material for: A Comprehensive Analysis and Splicing Characterization of Naturally Occurring Synonymous Variants in the ATP7B Gene
Source: Front Genet. 2021 Feb 25;11:592611. doi: 10.3389/fgene.2020.592611 (PMC7947925; doi:10.3389/fgene.2020.592611)
Supplement: Supplementary Table 1 — Basic information of 253 synonymous variants in the ATP7B gene. [file Table_1.XLSX]

## Sheet: Sheet1
Table S1. Basic information of 253 synonymous variants in ATP7B gene
Number	DNA variants	Exon	Allele frequency	Origin	Minigene result
1	c.15G>A	1	1.658e-05	ExAC
2	c.33A>G	1	8.288e-06	ExAC
3	c.42C>T	1	8.288e-06	ExAC
4	c.63G>A	2	8.287e-06	ExAC
5	c.117T>C	2	1.656e-05	ExAC
6	c.174C>T	2	8.281e-06	ExAC
7	c.183A>G	2	1.656e-05	ExAC
8	c.315G>A	2	8.28e-06	ExAC
9	c.325C>T	2	2.484e-05	ExAC
10	c.327G>A	2	8.28e-06	ExAC
11	c.363C>T	2	2.484e-05	ExAC
12	c.423G>A	2	8.286e-06	ExAC
13	c.441C>G	2	8.287e-06	ExAC
14	c.462C>T	2	1.657e-05	ExAC
15	c.471T>C	2	8.285e-06	ExAC
16	c.540C>T	2	0.0005139	ExAC
17	c.543A>G	2	8.289e-06	ExAC
18	c.549C>T	2	8.29e-06	ExAC
19	c.582C>T	2	4.145e-05	ExAC
20	c.609C>T	2	8.285e-06	ExAC
21	c.618T>C	2	8.285e-06	ExAC
22	c.687C>T	2	1.658e-05	ExAC
23	c.696A>G	2	1.659e-05	ExAC
24	c.745T>C	2	8.316e-06	ExAC
25	c.747G>A	2	1.664e-05	Yi Dong et al. (2016)
26	c.780A>G	2	8.328e-06	ExAC
27	c.813C>T	2	0.0001584	ExAC
28	c.840C>T	2	8.337e-06	ExAC
29	c.852G>C	2	8.335e-06	ExAC
30	c.874T>C	2	8.33e-06	ExAC
31	c.930T>A	2	8.307e-06	ExAC
32	c.945C>T	2	8.301e-06	ExAC
33	c.960T>C	2	8.295e-06	ExAC
34	c.963G>C	2	8.294e-06	ExAC
35	c.990A>G	2	1.658e-05	ExAC
36	c.993C>T	2	4.973e-05	ExAC
37	c.999G>T	2	1.657e-05	ExAC
38	c.1035C>T	2	1.656e-05	ExAC
39	c.1050G>A	2	2.484e-05	ExAC
40	c.1101C>T	2	4.968e-05	ExAC
41	c.1107C>A	2	8.28e-06	ExAC
42	c.1122C>G	2	9.108e-05	ExAC
43	c.1149A>G	2	1.656e-05	ExAC
44	c.1158G>T	2	1.656e-05	ExAC
45	c.1161G>A	2	8.28e-06	ExAC
46	c.1173G>A	2	2.484e-05	ExAC
47	c.1185C>T	2	8.28e-06	ExAC
48	c.1191G>T	2	5.796e-05	ExAC
49	c.1215C>T	2	1.656e-05	ExAC
50	c.1230A>G	2	3.312e-05	ExAC
51	c.1242A>G	2	8.28e-06	ExAC
52	c.1257C>T	2	8.28e-06	ExAC
53	c.1275A>G	2	8.28e-06	ExAC
54	c.1278C>T	2	0.001143	ExAC
55	c.1305T>A	3	8.294e-06	ExAC
56	c.1362A>G	3	2.485e-05	ExAC	-
57	c.1395G>A	3	8.28e-06	ExAC
58	c.1401T>G	3	0.0001656	ExAC
59	c.1416G>A	3	1.656e-05	ExAC	-
60	c.1446C>T	3	8.28e-06	ExAC
61	c.1449A>G	3	1.656e-05	ExAC	-
62	c.1458A>T	3	8.28e-06	ExAC	-
63	c.1461G>A	3	8.28e-06	ExAC
64	c.1524G>A	3	4.14e-05	ExAC	-
65	c.1554C>T	4	8.284e-05	ExAC	+
66	c.1567T>C	4	8.283e-06	ExAC
67	c.1584A>G	4	8.282e-06	ExAC
68	c.1605G>A	4	4.141e-05	ExAC	-
69	c.1620C>T	4	0.001739	Yi Dong et al. (2016)	+
70	c.1662A>G	4	8.281e-06	ExAC	-
71	c.1677C>T	4	1.656e-05	ExAC	+
72	c.1686C>T	4	6.626e-05	ExAC
73	c.1716G>T	5	8.283e-06	ExAC	-
74	c.1725C>T	5	1.656e-05	ExAC	-
75	c.1728G>A	5	0.001532	ExAC
76	c.1749G>A	5	8.281e-06	ExAC
77	c.1761G>C	5	8.281e-06	ExAC
78	c.1761G>A	5	8.281e-06	ExAC	-
79	c.1788C>T	5	8.281e-06	ExAC	-
80	c.1803C>T	5	8.281e-06	ExAC	-
81	c.1815T>G	5	1.656e-05	ExAC	-
82	c.1830G>A	5	2.484e-05	ExAC	+
83	c.1839C>T	5	4.14e-05	ExAC	-
84	c.1857C>A	5	1.657e-05	ExAC
85	c.1875T>A	6	8.282e-06	Zhiling Qian et al. (2018)	+
86	c.1887T>G	6	8.281e-06	ExAC
87	c.1896C>A	6	1.656e-05	ExAC
88	c.1911C>T	6	2.484e-05	ExAC
89	c.1965G>T	7	2.543e-05	ExAC
90	c.1965G>A	7	8.477e-05	ExAC	-
91	c.1998C>T	7	8.319e-06	ExAC	-
92	c.2028C>T	7	4.975e-05	ExAC
93	c.2082T>C	8	2.485e-05	ExAC	-
94	c.2127C>A	8	8.311e-06	ExAC
95	c.2145C>T_x000D_	8	-	Yi Dong et al. (2016)
96	c.2268G>A	8	1.656e-05	ExAC
97	c.2286A>T	8	8.282e-06	ExAC
98	c.2292C>T	8	8.283e-06	Yi Dong et al. (2016)
99	c.2295C>T	8	8.283e-06	ExAC
100	c.2298G>A	8	3.314e-05	ExAC
101	c.2301C>T	8	2.485e-05	ExAC
102	c.2310C>G	8	0.0001575	ExAC
103	c.2322T>C	8	8.293e-06	ExAC
104	c.2325C>T	8	8.296e-06	ExAC
105	c.2328G>A	8	3.321e-05	ExAC
106	c.2374C>T	9	1.656e-05	ExAC
107	c.2394C>T	9	1.656e-05	ExAC
108	c.2400C>T	9	8.28e-06	ExAC
109	c.2412C>T	9	2.484e-05	ExAC
110	c.2415T>C	9	8.28e-06	ExAC
111	c.2415T>A	9	1.656e-05	ExAC
112	c.2427T>C	9	1.656e-05	ExAC
113	c.2436T>C	9	8.28e-06	ExAC
114	c.2463C>T	10	8.281e-06	ExAC	-
115	c.2475G>A	10	4.969e-05	ExAC
116	c.2484C>T	10	0.0003726	ExAC	-
117	c.2490C>T	10	1.656e-05	ExAC
118	c.2493C>T	10	8.281e-06	ExAC
119	c.2511A>G	10	1.656e-05	ExAC	-
120	c.2529G>A	10	8.282e-06	ExAC
121	c.2544C>T	10	0.0005465	ExAC	-
122	c.2583C>T	11	0.0002898	ExAC
123	c.2604C>T	11	4.14e-05	ExAC
124	c.2667C>T	11	2.484e-05	ExAC	-
125	c.2679C>T	11	8.28e-06	ExAC	-
126	c.2712A>G	11	3.312e-05	ExAC	-
127	c.2790C>A	12	8.318e-06	ExAC	-
128	c.2805G>A	12	0.0001164	ExAC
129	c.2811G>A	12	8.311e-06	ExAC	-
130	c.2826C>A	12	8.308e-06	ExAC	-
131	c.2826C>T	12	2.493e-05	ExAC	+
132	c.2835C>T	12	3.323e-05	ExAC
133	c.2886C>G	13	8.343e-06	ExAC
134	c.2892A>C	13	8.337e-06	ExAC	-
135	c.2907G>A	13	8.33e-06	ExAC
136	c.2919G>A	13	8.337e-06	ExAC
137	c.2922G>A	13	8.343e-06	ExAC
138	c.2931G>A	13	8.363e-06	ExAC	-
139	c.2931G>T	13	1.673e-05	ExAC	-
140	c.2955C>T	13	0.0006015	ExAC	-
141	c.2964G>T	13	8.605e-06	ExAC	-
142	c.2967G>T	13	8.663e-06	ExAC
143	c.2973G>A	13	0.05802	Yi Dong et al. (2016)
144	c.2976C>T	13	9.067e-06	ExAC
145	c.2976C>A	13	5.44e-05	ExAC
146	c.2979G>C	13	9.364e-06	ExAC	-
147	c.2979G>A	13	3.745e-05	ExAC
148	c.2985C>T	13	1.958e-05	ExAC	-
149	c.2994C>T	13	0.0001066	ExAC	+
150	c.2997C>G	13	3.395e-05	ExAC	-
151	c.2997C>T	13	6.79e-05	ExAC	-
152	c.3006C>T	13	0.0001822	ExAC	-
153	c.3009G>A	13	0.08675	Fatma A. El-Mougy et al. (2014)
154	c.3015C>T	13	0.002027	ExAC
155	c.3033A>T	13	2.137e-05	ExAC	-
156	c.3043C>T	13	2.467e-05	ExAC	-
157	c.3045G>A	13	0.005492	ExAC
158	c.3054G>A	13	0.000192	ExAC
159	c.3069T>C	14	9.489e-05	ExAC
160	c.3090C>T	14	8.505e-06	ExAC	-
161	c.3105C>T	14	0.0001691	ExAC	-
162	c.3114G>A	14	8.433e-06	ExAC	-
163	c.3129C>T	14	8.401e-06	ExAC	-
164	c.3129C>G	14	8.401e-06	ExAC	-
165	c.3150A>G	14	8.369e-06	ExAC
166	c.3151C>T	14	0.0003347	ExAC	-
167	c.3160A>C	14	6.688e-05	ExAC	-
168	c.3169C>T	14	1.671e-05	ExAC	-
169	c.3177G>C	14	8.348e-06	ExAC
170	c.3189G>A	14	1.668e-05	ExAC	-
171	c.3207C>T	14	8.335e-06	ExAC	-
172	c.3211T>C	14	8.334e-06	ExAC
173	c.3227C>T	15	-	Fatma A. El-Mougy et al. (2014)
174	c3243G>A_x000D_	15	-	Zhiling Qian et al. (2018)	+
175	c.3261C>G	15	8.289e-06	ExAC	-
176	c.3261C>A	15	3.315e-05	ExAC
177	c.3276G>A	15	8.285e-06	ExAC	-
178	c.3291G>A	15	3.313e-05	ExAC
179	c.3324C>T	15	0.0002981	ExAC
180	c.3336C>T	15	8.281e-06	ExAC	-
181	c.3342C>T	15	1.656e-05	ExAC
182	c.3358T>C	15	8.281e-06	ExAC
183	c.3366A>G	15	0.003213	ExAC	-
184	c.3366A>C	15	8.282e-06	ExAC	-
185	c.3369G>A	15	0.001118	ExAC	-
186	c.3396C>T	15	0.0001657	ExAC
187	c.3402C>T	15	4.971e-05	ExAC	-
188	c.3405A>G	15	0.0004639	ExAC
189	c.3417A>C	16	8.28e-06	ExAC
190	c.3420C>T	16	8.28e-06	ExAC
191	c.3462G>A	16	1.656e-05	ExAC	-
192	c.3471C>T	16	1.656e-05	ExAC	-
193	c.3489C>T	16	1.656e-05	ExAC	-
194	c.3501C>T	16	1.656e-05	ExAC	-
195	c.3504T>A	16	8.28e-06	ExAC
196	c.3516C>T	16	8.28e-06	ExAC	-
197	c.3567T>C	17	8.301e-06	ExAC
198	c.3576C>T	17	8.296e-06	ExAC
199	c.3582C>T	17	1.659e-05	ExAC
200	c.3588C>T	17	0.001003	ExAC	-
201	c.3615T>C	17	8.284e-06	ExAC
202	c.3618G>A	17	8.283e-06	ExAC
203	c.3624G>T	17	8.283e-06	ExAC
204	c.3624G>A	17	0.0001822	ExAC	-
205	c.3625C>T	17	8.282e-06	ExAC
206	c.3645C>T	17	2.484e-05	ExAC	-
207	c.3732G>T	18	8.296e-06	ExAC	-
208	c.3738G>A	18	2.488e-05	ExAC
209	c.3747G>A	18	9.946e-05	ExAC	+
210	c.3783A>G	18	3.314e-05	ExAC	-
211	c.3786C>T	18	4.97e-05	ExAC	-
212	c.3819G>A	18	8.281e-06	ExAC
213	c.3852T>C	18	2.484e-05	ExAC
214	c.3858C>T	18	2.484e-05	ExAC
215	c.3861C>G_x000D_	18	-	Yi Dong et al. (2016)
216	c.3864G>A	18	8.28e-05	ExAC	-
217	c.3882A>C	18	8.28e-06	ExAC
218	c.3885C>T	18	5.797e-05	ExAC
219	c.3888C>T	18	8.28e-06	ExAC	+
220	c.3891C>T	18	0.002882	ExAC
221	c.3894C>T	18	1.656e-05	ExAC	-
222	c.3951T>C	19	8.281e-06	ExAC
223	c.3999G>A	19	8.284e-06	ExAC
224	c.4014T>C	19	8.287e-06	ExAC	-
225	c.4014T>A_x000D_	19	-	Yi Dong et al. (2016) Chunli Wang et al. (2018)	-
226	c.4038C>T	20	2.093e-05	ExAC	-
227	c.4092G>T	20	9.351e-06	ExAC	-
228	c.4098G>A	20	9.416e-06	ExAC	+
229	c.4110C>T	20	4.811e-05	ExAC	-
230	c.4143G>A	21	8.322e-06	ExAC
231	c.4164G>A	21	2.492e-05	ExAC
232	c.4167T>C	21	8.304e-06	ExAC
233	c.4185G>A	21	1.659e-05	ExAC
234	c.4188G>A	21	3.319e-05	ExAC
235	c.4194C>T_x000D_	21	-	Yi Dong et al. (2016)
236	c.4215C>T	21	3.316e-05	ExAC
237	c.4225A>C	21	8.289e-06	ExAC
238	c.4242C>T	21	8.288e-06	ExAC
239	c.4251A>G	21	0.0001409	Yi Dong et al. (2016)
240	c.4263G>A	21	8.285e-06	ExAC
241	c.4272T>C	21	1.657e-05	ExAC
242	c.4284G>A	21	8.284e-06	ExAC
243	c.4296C>T	21	8.284e-06	ExAC
244	c.4299G>C	21	8.284e-06	ExAC
245	c.4302G>A	21	0.003446	ExAC
246	c.4305C>T	21	8.283e-06	ExAC
247	c.4308C>T	21	8.283e-06	ExAC
248	c.4311G>A	21	0.007338	ExAC
249	c.4329T>A	21	8.283e-06	ExAC
250	c.4338C>T	21	8.283e-06	ExAC
251	c.4365C>T	21	8.288e-06	ExAC
252	c.4389G>A	21	8.299e-06	ExAC
253	c.4395C>A	21	8.301e-06	ExAC
+: The result of minigene was positive, -: The result of minigene was negative, Blank: No minigene verification.
