# Supplementary material for: A Comprehensive Analysis and Splicing Characterization of Naturally Occurring Synonymous Variants in the ATP7B Gene
Source: Front Genet. 2021 Feb 25;11:592611. doi: 10.3389/fgene.2020.592611 (PMC7947925; doi:10.3389/fgene.2020.592611)
Supplement: Supplementary Table 2 — Primers for amplification and cloning of fragments containing individual exons. [file Table_2.XLSX]

## Sheet: Sheet1
Table S2. Primers for amplification and cloning of fragments containing individual exons
Primers	Exons	Sequence 5’→3’
ATP7B_ex3-F	3	accagaattctggagctcgagGAGAGCTGGAAATCCAAATAGGC
ATP7B_ex3-R		atcaccagatatctgggatccGGGCTACTGATAAACACAGTTGC
ATP7B_ex4-F	4	accagaattctggagctcgagGAGACCAGACATCGTGATTG
ATP7B_ex4-R		atcaccagatatctgggatccGAACAAGTCATTGTTGTCGGC
ATP7B_ex5-F	5	accagaattctggagctcgagGCCTTGGTCTGTTGCCATCT
ATP7B_ex5-R		atcaccagatatctgggatccTCACTGATATCCTCCCTCAG
ATP7B_ex6-F	6	accagaattctggagctcgagGAAGTGCTGAACTTCTGCACAGG
ATP7B_ex6-R		atcaccagatatctgggatccAGAGGGTTCACATTACAAGGGTAAA
ATP7B_ex7-F	7	accagaattctggagctcgagAGACCTCTAGATGCTCCCTC
ATP7B_ex7-R		atcaccagatatctgggatccCACCTACTGGTCATTAAGAGAG
ATP7B_ex10-11-F	10-11	accagaattctggagctcgagTGGTATTCAGCAGCTGCACG
ATP7B_ex10-11-R		atcaccagatatctgggatccGATTGGGATAATCTCCTTCATTTAACC
ATP7B_ex12-F	12	accagaattctggagctcgagGTGAAGAGTTCTGGGAAATCAG
ATP7B_ex12-R		atcaccagatatctgggatccGCACCAATTGGTGTCTGTG
ATP7B_ex13-F	13	accagaattctggagctcgagTGACTCTGCTCCTGTAATGC
ATP7B_ex13-R		atcaccagatatctgggatccAACACTGCTGTCTTGAGTGG
ATP7B_ex14-F	14	accagaattctggagctcgagGAACGACAGAGGATCACGTTAG
ATP7B_ex14-R		atcaccagatatctgggatccTGATAACCTGGAACTGTGGC
ATP7B_ex15-F	15	accagaattctggagctcgagCCTTTCCTATCTGTTCCACCT
ATP7B_ex15-R		atcaccagatatctgggatccTGCCTTAGCCATGAACCGTC
ATP7B_ex16-F	16	accagaattctggagctcgagGAGGTGCTTACAAGGTTACAG
ATP7B_ex16-R		atcaccagatatctgggatccTCCAAGGTCAAGGAGACTGA
ATP7B_ex17-F	17	accagaattctggagctcgagTACGTGCTCCTTGCAGAAAG
ATP7B_ex17-R		atcaccagatatctgggatccCAGAATGAAACACGTGGAGAG
ATP7B_ex18-19-F	18-19	accagaattctggagctcgagAGGGTAACTTGAGGTTTCTGCTGC
ATP7B_ex18-19-R		atcaccagatatctgggatccCTAAAACGCCTCTAGCCAGCC
ATP7B_ex20-F	20	accagaattctggagctcgagCTCAACAGCATCCCACACCC
ATP7B_ex20-R		atcaccagatatctgggatccACAGCCCTTGAGGAGCAGAGT
